# Supplementary material for: Data-driven CAD-CAM vs traditional total contact custom insoles: A novel quantitative-statistical framework for the evaluation of insoles offloading performance in diabetic foot
Source: PLoS One. 2021 Mar 4;16(3):e0247915. doi: 10.1371/journal.pone.0247915 (PMC7932531; doi:10.1371/journal.pone.0247915)
Supplement: S1 File — (XLSX) [file pone.0247915.s001.xlsx]

## Sheet: Left Foot
	RISK_AREA SIZE (cm2)				MEAN PRESSURE IN THE RISK AREA (KPa)
	FI	TCCI	CAD-CAM_CMI		FI	TCCI	CAD-CAM_CMI
SUBJECT # 1	42	12.1	11.6		255.7	213.3	221.4
SUBJECT # 2	20.6	7.5	3		250.6	211.2	202.8
SUBJECT # 3	13.8	3.5	0		233.8	202.2	< 200
SUBJECT # 4	38.2	26.9	18.4		269.6	225.4	207.5
SUBJECT # 5	32.7	20.4	17.9		291.2	256.8	239.5
SUBJECT # 6	46.5	22.9	25.9		267.1	209.3	210.9
SUBJECT # 7	31.5	0	0		224.9	< 200	< 200
SUBJECT # 8	13.8	0	0		219.1	< 200	< 200
SUBJECT # 9	5	0	0		215.1	< 200	< 200
SUBJECT # 10	8.8	1	0		228.3	190.5	< 200
SUBJECT # 11	20.6	5.8	1.8		220	195	194.3
SUBJECT # 12	17.1	0	2.8		248.1	< 200	220
SUBJECT # 13	23.4	8.1	4.3		249.8	< 200	204.1
SUBJECT # 14	8.8	4.5	4		203.6	212.6	219.4
SUBJECT # 15	45.5	22.2	24.2		256.9	215.9	217.5
SUBJECT # 16	38.7	23.4	12.1		264.6	206.5	209.3
SUBJECT # 17	39.8	33.5	21.2		247.3	237.1	219.1
SUBJECT # 18	52.8	22.1	24.4		284.8	244.1	237.4
SUBJECT # 19	11.1	3	3.3		245.3	194.6	196.5
SUBJECT # 20	15.3	2	1		226.8	203.9	216.3
SUBJECT # 21	18.6	7	5.5		219.7	212.5	208.7
SUBJECT # 22	30.7	22.6	14.6		223.9	215.2	214.1
SUBJECT # 23	12.8	0	1		220.5	< 200	194
SUBJECT # 24	27.7	21.4	8.6		275.8	224.1	201.5
SUBJECT # 25	12.8	4	2.8		234.1	199.7	198.1
SUBJECT # 26	14.3	0	3.8		219.5	< 200	191
SUBJECT # 27	9.3	0	0		234.6	< 200	< 200
SUBJECT # 28	2	3	2.5		228.7	216.4	216.8
SUBJECT # 29	17.9	10.6	6.5		283.6	217.1	207.8
SUBJECT # 30	13.1	0	0.5		273.7	221.3	220.9

## Sheet: Right Foot
	RISK_AREA SIZE (cm2)				MEAN PRESSURE IN THE RISK AREA (KPa)
	FI	TCCI	CAD-CAM_CMI		FI	TCCI	CAD-CAM_CMI
SUBJECT # 1	30.7	4.8	3.3		243.5	202	200.2
SUBJECT # 2	19.4	2	1		228.1	205.7	190
SUBJECT # 3	10.8	0	0		231.5	< 200	< 200
SUBJECT # 4	27.9	8.6	2		234	207	217
SUBJECT # 5	32.2	15.6	14.8		290	247	246.7
SUBJECT # 6	35.7	11.1	9.6		235.6	202.3	209.8
SUBJECT # 7	35.5	0	0		220.5	< 200	< 200
SUBJECT # 8	11.6	0	0		207.9	< 200	< 200
SUBJECT # 9	1	0	0		201	< 200	< 200
SUBJECT # 10	8.3	0	0		231.1	< 200	< 200
SUBJECT # 11	5.3	0	0		202.2	< 200	< 200
SUBJECT # 12	10.1	0	0		243.2	< 200	< 200
SUBJECT # 13	21.9	7.5	1		243.1	205.7	196.4
SUBJECT # 14	6.8	1	0.5		256.1	204.8	193.2
SUBJECT # 15	45.5	15.7	12.7		245.4	216.5	215.8
SUBJECT # 16	19.1	6	7.5		244.4	208.9	214.6
SUBJECT # 17	28.2	20.1	18.4		298.4	256.8	238.1
SUBJECT # 18	42	14.8	12.3		245.6	224.5	235.7
SUBJECT # 19	6.3	0	0		212.3	< 200	< 200
SUBJECT # 20	12.6	1	1		245	202.3	196.9
SUBJECT # 21	21.4	2.8	0		229.5	224.5	< 200
SUBJECT # 22	23.9	11.8	15.6		252.1	215.8	214.6
SUBJECT # 23	11.3	3	0		231.2	199.8	< 200
SUBJECT # 24	17.9	0	0		231	< 200	< 200
SUBJECT # 25	7.3	0	0		215.9	< 200	< 200
SUBJECT # 26	10.3	0	0		210.2	< 200	< 200
SUBJECT # 27	14.8	0	0		215.9	< 200	< 200
SUBJECT # 28	1	0	0		201	< 200	< 200
SUBJECT # 29	19.9	7.5	4.3		273.7	228.7	226.3
SUBJECT # 30	16.4	1	1.3		222.8	192.9	198.7
